# Supplementary material for: The Perils of Misinterpreting and Misusing “Publication Bias” in Meta-analyses: An Education Review on Funnel Plot-Based Methods
Source: Sports Med. 2023 Sep 8;54(2):257–69. doi: 10.1007/s40279-023-01927-9 (PMC10933152; doi:10.1007/s40279-023-01927-9)
Supplement: Supplementary file 1 — Supplementary file1 (XLSX 26 KB) [file 40279_2023_1927_MOESM1_ESM.xlsx]

## Sheet: 0.IDENTIFICATION
The perils of misinterpreting and misusing “publication bias” in meta-analyses: an education review
Running head: The perils of misinterpreting and misusing “publication bias” in meta-analyses
Submitted to: Sports Medicine
José Afonso1, Rodrigo Ramirez-Campillo2, Filipe Manuel Clemente3,4,5, Fionn Cléirigh Büttner6,7, Renato Andrade8,9,10
1 – Centre of Research, Education, Innovation, and Intervention in Sport (CIFI2D), Faculty of Sport, University of Porto, Portugal. jneves@fade.up.pt
2 – Exercise and Rehabilitation Sciences Laboratory. School of Physical Therapy. Faculty of Rehabilitation Sciences. Universidad Andres Bello. Santiago, Chile. rodrigo.ramirez@unab.cl
3 – Escola Superior de Desporto e Lazer, Instituto Politécnico de Viana do Castelo, Rua Escola Industrial Comercial de Nun’Álvares, 4900-347 Viana do Castelo, Portugal. Filipeclemente@esdl.Ipvc.pt
4 – Instituto de Telecomunicações, Delegação da Covilhã, Covilhã, Portugal. Filipeclemente@esdl.Ipvc.pt
5 - Research Center in Sports Performance, Recreation, Innovation and Technology (SPRINT), 4960-320 Melgaço, Portugal. Filipeclemente@esdl.Ipvc.pt
6 – Pragmatic Clinical Trials Unit, Centre for Evaluation & Methods, Wolfson Centre of Population Health, Queen Mary University of London, London, United Kingdom. fionn.cleirigh-buttner@ucdconnect.ie
7 – Department of Medical Statistics, London School of Hygiene & Tropical Medicine, London, United Kingdom.
8 - Porto Biomechanics Laboratory (LABIOMEP), University of Porto, Portugal. randrade@espregueira.com
9 – Clínica Espregueira - FIFA Medical Centre of Excellence, Porto, Portugal. randrade@espregueira.com
10 – Dom Henrique Research Centre, Porto, Portugal. randrade@espregueira.com
Corresponding author: José Afonso (jneves@fade.up.pt)
ORCID: José Afonso – 0000-0002-2038-393X; Rodrigo Ramirez-Campillo – 0000-0003-2035-3279; Filipe Manuel Clemente – 0000-0001-9813-2842; Fionn Cléirigh Büttner – 0000-0002-5987-3063; Renato Andrade – 0000-0002-7636-7816

## Sheet: 1.ALL
Review (all from 2021)	Journal	Planned assessment of publication bias in the main manuscript (Y/N)	Specific terminology used	Specific test or technique applied or planned	Pre-defined a minimum of 10 studies?	Implemented the criterion of ≥10 studies?
Barnhart et al.	Sports Med	No	—	—	—	—
Behm, Alizadeh, Anvar, Drury et al.	Sports Med	Yes	Publication bias	Visual inspection of funnel plot	No	No
Behm, Alizadeh, Anvar, Hanlon et al.	Sports Med	Yes	Risk of small study bias	Visual inspection of funnel plot	No	Yes
Brinsley et al.	BJSM	Yes	Publication bias	Egger's test + rank test + trim and fill	No	Yes
Cadenas-Sanchez et al.	Sports Med	Yes	Risk of potential publication bias	Visual inspection of funnel plot + Egger's test + trim and fill	No	No
Campos et al.	BJSM	Yes	Publication bias	Unclear	Yes	Yes
Carey et al.	Sports Med	No	—	—	—	—
Chantler et al.	Sports Med	Yes	Small study effects	Visual inspection of funnel plot + Egger's test	No	Yes
Chastin et al.	Sports Med	Yes	Publication bias	Visual inspection of funnel plot	No	No
Chen et al.	Sports Med	Yes	Publication bias	Visual inspection of funnel plot + Egger's test	No	No
Clemente et al.	Sports Med	Yes	Risk of bias across studies	Egger's test	No	No
Clifford et al.	Sports Med	Yes	Publication bias	Visual inspection of funnel plot + Egger's test	Only for Egger's test	Only for Egger's test
Collings et al.	Sports Med	Yes	Risk of publication bias	Unclear	No	Yes
Comfort et al.	Sports Med	Yes	Publication bias	Fail-safe N	No	No
Cronström et al.	Sports Med	Yes	Publication bias	Visual inspection of funnel plot + trim and fill	Yes	Yes
Culvenor et al.	BJSM	Yes	Publication bias	Visual inspection of funnel plot + Egger's test	Yes	Yes
Cuthbert et al.	Sports Med	No	—	—	—	—
Davies et al.	Sports Med	Yes	Publication bias	Visual inspection of funnel plot	No	Unclear
de Zoete et al.	BJSM	Yes	Small study effects + potential publication bias	Visual inspection of funnel plot + Egger's test	No	Yes
Dias et al.	BJSM	Yes	Publication bias	Visual inspection of funnel plot + Egger's test	Yes	Yes
Dishman et al.	BJSM	Yes	Risk of publication bias	Visual inspection of funnel plot + Egger's test + rank test + Fail-safe N	No	Yes
Dutaillis et al.	Sports Med	Yes	Potential publication bias	Visual inspection of funnel plot	Yes	Yes
Frampton et al.	Sports Med	Yes	Publication bias	Visual inspection of funnel plot + Egger's test + trim and fill	No	No
Fühner et al.	Sports Med	No	—	—	—	—
García-Hermoso et al.	BJSM	Yes	Small-study effects and publication bias	LFK Index + Doi plot + trim and fill	No	No
Gazendam et al.	BJSM	No	—	—	—	—
Giesche et al.	BJSM	Yes	Publication bias	Visual inspection of funnel plot + Egger's test	Yes	Yes
Gornall et al.	BJSM	Yes	Publication bias	Visual inspection of funnel plot + Egger's test	No	No
Hadgraft et al.	BJSM	Yes	Publication bias	Begg's test + trim and fill	No	No
Hartwig et al.	BJSM	No	—	—	—	—
Hollander et al.	Sports Med	Yes	Publication bias	Visual inspection of funnel plot + Egger's test	Yes	Yes
Horsley et al.	Sports Med	No	—	—	—	—
Hvid et al.	Sports Med	No	—	—	—	—
Jones et al.	Sports Med	Yes	Publication bias	Visual inspection of funnel plot + Egger's test	Only for Egger's test	Only for Egger's test
Jukic et al.	Sports Med	Yes	Publication bias	Unclear	Yes	Yes
Julian et al.	Sports Med	Yes	Funnel plot asymmetry	Visual inspection of funnel plot + trim and fill	No	No
Karanasios et al.	BJSM	Yes	Publication bias	Visual inspection of funnel plot	Yes	Yes
Laranjo et al.	BJSM	Yes	Publication bias	Visual inspection of funnel plot + trim and fill	No	Yes
Lemes et al.	BJSM	Yes	Publication bias	Visual inspection of funnel plot + Egger's test	Yes	Yes
Litwinowicz et al.	Sports Med	Yes	Publication bias	Unclear	Yes	Yes
López-Valencian	Sports Med	No	—	—	—	—
Ma et al.	Sports Med	Yes	Potential for publication bias	Visual inspection of funnel plot + Egger's test	No	Yes
Malta et al.	Sports Med	No	—	—	—	—
Marshall et al.	Sports Med	No	—	—	—	—
McDonough et al.	BJSM	No	—	—	—	—
Moran et al. (Effects of bilateral and unilateral)	Sports Med	No	—	—	—	—
Moran et al. (Effects of vertically and horizontally)	Sports Med	No	—	—	—	—
Murtagh et al.	Sports Med	No	—	—	—	—
Navarrete-Villanueva et al.	Sports Med	No	—	—	—	—
Nicholson et al.	Sports Med	Yes	Small study effects	Visual inspection of funnel plot + Egger's test	No	Yes
Opar et al.	Sports Med	Yes	Publication bias	Visual inspection of funnel plot	No	No
Patel et al.	BJSM	Yes	Publication bias	Visual inspection of funnel plot	No	Yes
Peel et al.	Sports Med	Yes	Publication bias	Visual inspection of funnel plot + Egger's test + trim and fill	No	Yes
Petré et al.	Sports Med	Yes	Potential publication bias	Visual inspection of funnel plot	No	No
Pinheiro et al.	BJSM	No	—	—	—	—
Ramirez-Campillo et al.	Sports Med	Yes	Risk of bias	Egger's test	No	No
Riiser et al.	BJSM	Yes	Publication bias	Visual inspection of funnel plot + rank test	No	Yes
Rodrigues et al.	Sports Med	No	—	—	—	—
Rosenblat et al.	Sports Med	Yes	Small sample size bias and small study effects	Visual inspection of funnel plot + Egger's test	No	No
Rumpf et al.	Sports Med	Yes	Potential small study effect and potential publication bias	Visual inspection of funnel plot + Egger's test + trim and fill	No	Yes
Runacres et al.	Sports Med	Yes	Risk of publication bias	Visual inspection of funnel plot + Egger's test	No	Yes
Rush et al.	Sports Med	Yes	Risk of publication bias across studies	Egger's test	No	No
Saidi et al.	Sports Med	No	—	—	—	—
Sherman, Glaviano et al.	Sports Med	No	—	—	—	—
Sherman, Rush et al.	Sports Med	No	—	—	—	—
Simmons et al.	Sports Med	Yes	Potential publication bias	Visual inspection of funnel plot	No	Unclear (unavailable information in the results or discussion)
Tayfur et al.	Sports Med	Yes	Potential publication bias	Visual inspection of funnel plot	Yes	Yes
Thornton et al.	BJSM	No	—	—	—	—
van der Vlist et al.	BJSM	Yes	Small study bias + publication bias	Visual inspection of funnel plot	Yes	Yes
van Ierssel	BJSM	No	—	—	—	—
van Pelt et al.	Sports Med	No	—	—	—	—
Waldron et al.	Sports Med	Yes	Publication bias	Visual inspection of funnel plot + Egger's test + trim and fill	No	No
Wilson et al.	BJSM	Yes	Publication bias	Visual inspection of funnel plot	No	Yes
Winters et al.	BJSM	Yes	Publication bias	Unclear	Yes	Yes
Zhao et al.	Sports Med	Yes	Publication bias	Egger's test + trim and fill	No	No

## Sheet: 2.CONSIDERED PUB BIAS
Review (all from 2021)	Journal	Planned assessment of publication bias in the main manuscript (Y/N)	Specific terminology used	Specific test or technique applied or planned	Pre-defined a minimum of 10 studies?	Implemented the criterion of ≥10 studies?
Behm, Alizadeh, Anvar, Drury et al.	Sports Med	Yes	Publication bias	Visual inspection of funnel plot	No	No
Behm, Alizadeh, Anvar, Hanlon et al.	Sports Med	Yes	Risk of small study bias	Visual inspection of funnel plot	No	Yes
Brinsley et al.	BJSM	Yes	Publication bias	Egger's test + rank test + trim and fill	No	Yes
Cadenas-Sanchez et al.	Sports Med	Yes	Risk of potential publication bias	Visual inspection of funnel plot + Egger's test + trim and fill	No	No
Campos et al.	BJSM	Yes	Publication bias	Unclear	Yes	Yes
Chantler et al.	Sports Med	Yes	Small study effects	Visual inspection of funnel plot + Egger's test	No	Yes
Chastin et al.	Sports Med	Yes	Publication bias	Visual inspection of funnel plot	No	No
Chen et al.	Sports Med	Yes	Publication bias	Visual inspection of funnel plot + Egger's test	No	No
Clemente et al.	Sports Med	Yes	Risk of bias across studies	Egger's test	No	No
Clifford et al.	Sports Med	Yes	Publication bias	Visual inspection of funnel plot + Egger's test	Only for Egger's test	Only for Egger's test
Collings et al.	Sports Med	Yes	Risk of publication bias	Unclear	No	Yes
Comfort et al.	Sports Med	Yes	Publication bias	Fail-safe N	No	No
Cronström et al.	Sports Med	Yes	Publication bias	Visual inspection of funnel plot + trim and fill	Yes	Yes
Culvenor et al.	BJSM	Yes	Publication bias	Visual inspection of funnel plot + Egger's test	Yes	Yes
Davies et al.	Sports Med	Yes	Publication bias	Visual inspection of funnel plot	No	Unclear
de Zoete et al.	BJSM	Yes	Small study effects + potential publication bias	Visual inspection of funnel plot + Egger's test	No	Yes
Dias et al.	BJSM	Yes	Publication bias	Visual inspection of funnel plot + Egger's test	Yes	Yes
Dishman et al.	BJSM	Yes	Risk of publication bias	Visual inspection of funnel plot + Egger's test + rank test + Fail-safe N	No	Yes
Dutaillis et al.	Sports Med	Yes	Potential publication bias	Visual inspection of funnel plot	Yes	Yes
Frampton et al.	Sports Med	Yes	Publication bias	Visual inspection of funnel plot + Egger's test + trim and fill	No	No
García-Hermoso et al.	BJSM	Yes	Small-study effects and publication bias	LFK Index + Doi plot + trim and fill	No	No
Giesche et al.	BJSM	Yes	Publication bias	Visual inspection of funnel plot + Egger's test	Yes	Yes
Gornall et al.	BJSM	Yes	Publication bias	Visual inspection of funnel plot + Egger's test	No	No
Hadgraft et al.	BJSM	Yes	Publication bias	Rank test + trim and fill	No	No
Hollander et al.	Sports Med	Yes	Publication bias	Visual inspection of funnel plot + Egger's test	Yes	Yes
Jones et al.	Sports Med	Yes	Publication bias	Visual inspection of funnel plot + Egger's test	Only for Egger's test	Only for Egger's test
Jukic et al.	Sports Med	Yes	Publication bias	Unclear	Yes	Yes
Julian et al.	Sports Med	Yes	Funnel plot asymmetry	Visual inspection of funnel plot + trim and fill	No	No
Karanasios et al.	BJSM	Yes	Publication bias	Visual inspection of funnel plot	Yes	Yes
Laranjo et al.	BJSM	Yes	Publication bias	Visual inspection of funnel plot + trim and fill	No	Yes
Lemes et al.	BJSM	Yes	Publication bias	Visual inspection of funnel plot + Egger's test	Yes	Yes
Litwinowicz et al.	Sports Med	Yes	Publication bias	Unclear	Yes	Yes
Ma et al.	Sports Med	Yes	Potential for publication bias	Visual inspection of funnel plot + Egger's test	No	Yes
Nicholson et al.	Sports Med	Yes	Small study effects	Visual inspection of funnel plot + Egger's test	No	Yes
Opar et al.	Sports Med	Yes	Publication bias	Visual inspection of funnel plot	No	No
Patel et al.	BJSM	Yes	Publication bias	Visual inspection of funnel plot	No	Yes
Peel et al.	Sports Med	Yes	Publication bias	Visual inspection of funnel plot + Egger's test + trim and fill	No	Yes
Petré et al.	Sports Med	Yes	Potential publication bias	Visual inspection of funnel plot	No	No
Ramirez-Campillo et al.	Sports Med	Yes	Risk of bias	Egger's test	No	No
Riiser et al.	BJSM	Yes	Publication bias	Visual inspection of funnel plot + rank test	No	Yes
Rosenblat et al.	Sports Med	Yes	Small sample size bias and small study effects	Visual inspection of funnel plot + Egger's test	No	No
Rumpf et al.	Sports Med	Yes	Potential small study effect and potential publication bias	Visual inspection of funnel plot + Egger's test + trim and fill	No	Yes
Runacres et al.	Sports Med	Yes	Risk of publication bias	Visual inspection of funnel plot + Egger's test	No	Yes
Rush et al.	Sports Med	Yes	Risk of publication bias across studies	Egger's test	No	No
Simmons et al.	Sports Med	Yes	Potential publication bias	Visual inspection of funnel plot	No	Unclear (unavailable information in the results or discussion)
Tayfur et al.	Sports Med	Yes	Potential publication bias	Visual inspection of funnel plot	Yes	Yes
van der Vlist et al.	BJSM	Yes	Small study bias + publication bias	Visual inspection of funnel plot	Yes	Yes
Waldron et al.	Sports Med	Yes	Publication bias	Visual inspection of funnel plot + Egger's test + trim and fill	No	No
Wilson et al.	BJSM	Yes	Publication bias	Visual inspection of funnel plot	No	Yes
Winters et al.	BJSM	Yes	Publication bias	Unclear	Yes	Yes
Zhao et al.	Sports Med	Yes	Publication bias	Egger's test + trim and fill	No	No

## Sheet: 3.WITHOUT UNCLEAR
Review (all from 2021)	Journal	Planned assessment of publication bias in the main manuscript (Y/N)	Specific terminology used	Specific test or technique applied or planned	Pre-defined a minimum of 10 studies?	Implemented the criterion of ≥10 studies?
Behm, Alizadeh, Anvar, Drury et al.	Sports Med	Yes	Publication bias	Visual inspection of funnel plot	No	No
Behm, Alizadeh, Anvar, Hanlon et al.	Sports Med	Yes	Risk of small study bias	Visual inspection of funnel plot	No	Yes
Brinsley et al.	BJSM	Yes	Publication bias	Egger's test + rank test + trim and fill	No	Yes
Cadenas-Sanchez et al.	Sports Med	Yes	Risk of potential publication bias	Visual inspection of funnel plot + Egger's test + trim and fill	No	No
Chantler et al.	Sports Med	Yes	Small study effects	Visual inspection of funnel plot + Egger's test	No	Yes
Chastin et al.	Sports Med	Yes	Publication bias	Visual inspection of funnel plot	No	No
Chen et al.	Sports Med	Yes	Publication bias	Visual inspection of funnel plot + Egger's test	No	No
Clemente et al.	Sports Med	Yes	Risk of bias across studies	Egger's test	No	No
Clifford et al.	Sports Med	Yes	Publication bias	Visual inspection of funnel plot + Egger's test	Only for Egger's test	Only for Egger's test
Comfort et al.	Sports Med	Yes	Publication bias	Fail-safe N	No	No
Cronström et al.	Sports Med	Yes	Publication bias	Visual inspection of funnel plot + trim and fill	Yes	Yes
Culvenor et al.	BJSM	Yes	Publication bias	Visual inspection of funnel plot + Egger's test	Yes	Yes
Davies et al.	Sports Med	Yes	Publication bias	Visual inspection of funnel plot	No	Unclear
de Zoete et al.	BJSM	Yes	Small study effects + potential publication bias	Visual inspection of funnel plot + Egger's test	No	Yes
Dias et al.	BJSM	Yes	Publication bias	Visual inspection of funnel plot + Egger's test	Yes	Yes
Dishman et al.	BJSM	Yes	Risk of publication bias	Visual inspection of funnel plot + Egger's test + rank test + Fail-safe N	No	Yes
Dutaillis et al.	Sports Med	Yes	Potential publication bias	Visual inspection of funnel plot	Yes	Yes
Frampton et al.	Sports Med	Yes	Publication bias	Visual inspection of funnel plot + Egger's test + trim and fill	No	No
García-Hermoso et al.	BJSM	Yes	Small-study effects and publication bias	LFK Index + Doi plot + trim and fill	No	No
Giesche et al.	BJSM	Yes	Publication bias	Visual inspection of funnel plot + Egger's test	Yes	Yes
Gornall et al.	BJSM	Yes	Publication bias	Visual inspection of funnel plot + Egger's test	No	No
Hadgraft et al.	BJSM	Yes	Publication bias	Rank test + trim and fill	No	No
Hollander et al.	Sports Med	Yes	Publication bias	Visual inspection of funnel plot + Egger's test	Yes	Yes
Jones et al.	Sports Med	Yes	Publication bias	Visual inspection of funnel plot + Egger's test	Only for Egger's test	Only for Egger's test
Julian et al.	Sports Med	Yes	Funnel plot asymmetry	Visual inspection of funnel plot + trim and fill	No	No
Karanasios et al.	BJSM	Yes	Publication bias	Visual inspection of funnel plot	Yes	Yes
Laranjo et al.	BJSM	Yes	Publication bias	Visual inspection of funnel plot + trim and fill	No	Yes
Lemes et al.	BJSM	Yes	Publication bias	Visual inspection of funnel plot + Egger's test	Yes	Yes
Ma et al.	Sports Med	Yes	Potential for publication bias	Visual inspection of funnel plot + Egger's test	No	Yes
Nicholson et al.	Sports Med	Yes	Small study effects	Visual inspection of funnel plot + Egger's test	No	Yes
Opar et al.	Sports Med	Yes	Publication bias	Visual inspection of funnel plot	No	No
Patel et al.	BJSM	Yes	Publication bias	Visual inspection of funnel plot	No	Yes
Peel et al.	Sports Med	Yes	Publication bias	Visual inspection of funnel plot + Egger's test + trim and fill	No	Yes
Petré et al.	Sports Med	Yes	Potential publication bias	Visual inspection of funnel plot	No	No
Ramirez-Campillo et al.	Sports Med	Yes	Risk of bias	Egger's test	No	No
Riiser et al.	BJSM	Yes	Publication bias	Visual inspection of funnel plot + rank test	No	Yes
Rosenblat et al.	Sports Med	Yes	Small sample size bias and small study effects	Visual inspection of funnel plot + Egger's test	No	No
Rumpf et al.	Sports Med	Yes	Potential small study effect and potential publication bias	Visual inspection of funnel plot + Egger's test + trim and fill	No	Yes
Runacres et al.	Sports Med	Yes	Risk of publication bias	Visual inspection of funnel plot + Egger's test	No	Yes
Rush et al.	Sports Med	Yes	Risk of publication bias across studies	Egger's test	No	No
Simmons et al.	Sports Med	Yes	Potential publication bias	Visual inspection of funnel plot	No	Unclear (unavailable information in the results or discussion)
Tayfur et al.	Sports Med	Yes	Potential publication bias	Visual inspection of funnel plot	Yes	Yes
van der Vlist et al.	BJSM	Yes	Small study bias + publication bias	Visual inspection of funnel plot	Yes	Yes
Waldron et al.	Sports Med	Yes	Publication bias	Visual inspection of funnel plot + Egger's test + trim and fill	No	No
Wilson et al.	BJSM	Yes	Publication bias	Visual inspection of funnel plot	No	Yes
Zhao et al.	Sports Med	Yes	Publication bias	Egger's test + trim and fill	No	No
